# Supplementary material for: Mitochondrial matR sequences help to resolve deep phylogenetic relationships in rosids
Source: BMC Evol Biol. 2007 Nov 10;7:217. doi: 10.1186/1471-2148-7-217 (PMC2222252; doi:10.1186/1471-2148-7-217)
Supplement: Additional file 2 — Best-fit models and parameters for ML analyses. An MS Excel file gives optimal models and parameters determined in ModelTest for matR-174-taxon and several data partitions in 91-taxon four-gene matrix using hierarchical likelihood ratio tests (hLRTs). [file 1471-2148-7-217-S2.xls]

## Sheet: rosids-S2
Additional file 2
Best-fit models and parameters determined in ModelTest for matR-174-taxon and several data partitions in 91-taxon four-gene matrix using hierarchical likelihood ratio tests (hLRTs).
Data set	ML model	Proportion of invariant site (I)	Gamma-shape parameter	Estimated base frequencies	Substitution rate matrix	Ti:Tv ratio
matR-174-taxon	GTR+Г	─	0.8735	A = 0.2851 C = 0.2251 G = 0.2495 T = 0.2403	A-C = 1.0245 A-G = 1.1136 A-T = 0.5572 C-G = 0.6306 C-T = 1.7161 G-T = 1.0000	1.297
matR-91-taxon	GTR+Г	─	0.8203	A = 0.2209 C = 0.2869 G = 0.2532 T = 0.2390	A-C = 1.0401 A-G = 1.2223 A-T = 0.5849 C-G = 0.6233 C-T = 1.7486 G-T = 1.0000	1.241
atpB-91-taxon	GTR+I+Г	0.4512	0.7856	A = 0.3084 C = 0.1896 G = 0.2171 T = 0.2849	A-C = 1.3579 A-G = 3.9412 A-T = 0.2663 C-G = 0.9705 C-T = 5.2255 G-T = 1.0000	2.836
rbcL-91-taxon	GTR+I+Г	0.4287	0.6458	A = 0.2595 C = 0.1939 G = 0.2231 T = 0.3236	A-C = 1.6839 A-G = 3.9206 A-T = 0.6757 C-G = 1.1665 C-T = 4.5356 G-T = 1.0000	2.204
18S -91-taxon	GTR+I+Г	0.6326	0.4683	A = 0.2750 C = 0.1976 G = 0.2367 T = 0.2908	A-C = 1.0000 A-G = 3.0437 A-T = 1.0000 C-G = 1.0000 C-T = 5.7475 G-T = 1.0000	2.31
rbcL-atpB-91-taxon	GTR+I+Г	0.445	0.7145	A = 0.2904 C = 0.1869 G = 0.2168 T = 0.3059	A-C = 1.4701 A-G = 3.7950 A-T = 0.4073 C-G = 1.1314 C-T = 4.6860 G-T = 1.0000	2.405
rbcL-atpB-matR-91-taxon	GTR+I+Г	0.3112	0.5309	A = 0.2835 C = 0.2047 G = 0.2309 T = 0.2810	A-C = 1.3422 A-G = 2.8036 A-T = 0.4946 C-G = 0.9004 C-T = 3.6280 G-T = 1.0000	1.946
rbcL-atpB-18S-91-taxon	GTR+I+Г	0.5141	0.6204	A = 0.2724 C = 0.1988 G = 0.2316 T = 0.2971	A-C =1.4591 A-G =3.8101 A-T = 0.6159 C-G = 0.9170 C-T = 5.0196 G-T = 1.0000	2.32
rbcL-atpB-18S-matR-91-taxon	GTR+I+Г	0.3894	0.5065	A = 0.2751 C = 0.2122 G = 0.2357 T = 0.2770	A-C = 1.2622 A-G = 2.8148 A-T = 0.6090 C-G = 0.7871 C-T = 3.8119 G-T = 1.0000	1.953
