# Supplementary material for: Mitochondrial matR sequences help to resolve deep phylogenetic relationships in rosids
Source: BMC Evol Biol. 2007 Nov 10;7:217. doi: 10.1186/1471-2148-7-217 (PMC2222252; doi:10.1186/1471-2148-7-217)
Supplement: Additional file 3 — Characteristics of the three codon positions in matR. An MS Excel file gives statistics for the three-codon positions in matR. Values are based on the one of shortest trees found in 174-taxon matrix of matR. Pi, parsimony informative; CI, consistency index; RI, retention index; RC, rescaled consistency index. [file 1471-2148-7-217-S3.xls]

## Sheet: rosids-S3
Additional file 3
Characteristics of the different codon position in matR. The values are based on the one of shortest trees found in 174-taxon matrix of matR. Pi, pasimony informative; CI, consistency index; RI, retention index; RC, rescaled consistency index.
codon	position 1	position 2	position 1+2	position 3	Total
Characters	592	592	1184	592	1776
variable characters	395	349	744	433	1177
%variable	0.6672	0.591216	0.629223	0.731419	0.00662725
Pi	232	214	446	286	732
%Pi	0.391892	0.363176	0.377534	0.483108	0.412725
CI	0.553753	0.544725	0.539641	0.521704	0.526797
RI	0.704301	0.752635	0.718032	0.682328	0.699259
RC	0.390009	0.409433	0.387479	0.355973	0.368367
Steps	1010	898	1908	1264	3168
Rate of change*	2.55696	2.56571	2.56107	2.91917	2.6927
* steps / variable characters
