# Supplementary material for: Mitochondrial matR sequences help to resolve deep phylogenetic relationships in rosids
Source: BMC Evol Biol. 2007 Nov 10;7:217. doi: 10.1186/1471-2148-7-217 (PMC2222252; doi:10.1186/1471-2148-7-217)
Supplement: Additional file 4 — Maximum parsimony and maximum likelihood statistical tests of alternative topologies. An MS Excel file contains results of statistical tests, the Templeton and Winning-site tests for parsimony topologies, and the approximately unbiased (AU), and Shimodaira-Hasegawa (SH) tests for maximum likelihood topologies. Numbers in parentheses indicate the source of alternative topologies. Asterisks denote significance differences at P < 0.05 in column 4, 5, and 7. Alternative topologies are presented in Additional file 5. [file 1471-2148-7-217-S4.xls]

## Sheet: rosids-S4
Additional file 4
Maximum parsimony and maximum likelihood statistical tests of alternative topologies.Results displayed for Templeton and winning-site test for parsimony topologies, and the approximately unbiased (AU), and Shimodaira-Hasegawa (SH) tests for maximum likelihood. The numbers in parentheses indicate the source of alternative topologies. Asterisks denote significance differences at P<0.05 in column 4,…
Data set	Rival Topologies	No. of steps Gained/Lossed	Templeton P	Winning Site P	-LnL difference	AU P	SH P
matR alone	Huaceae sister to Celastrales (3, 12)	5/0	0.025*	0.0625	16.6903	0.002*	0.104
	With monophyly of fabids (3,12,15)	3/0	0.0833	0.25	13.7294	0.020*	0.188
	Celastrales sister to Oxalidales (15,31)	5/1	0.1025	0.2187	15.5739	0.050*	0.132
	Celastrales sister to Malpighiales (21)	3/1	0.3173	0.625	11.0947	0.077	0.211
rbcL-atpB-18S-matR	Huaceae sister to Celastrales (3,12)	-	-	-	6.06635	0.236	0.368
	COM clade sister to malvids (20)	13/3	0.0124*	0.0213*	35.943	0.006*	0.031*
	Malvales sister to Brassicales (12, 15)	5/2	0.2568	0.4531	5.77986	0.232	0.405
