# Supplementary material for: Mitochondrial matR sequences help to resolve deep phylogenetic relationships in rosids
Source: BMC Evol Biol. 2007 Nov 10;7:217. doi: 10.1186/1471-2148-7-217 (PMC2222252; doi:10.1186/1471-2148-7-217)
Supplement: Additional file 1 — Taxon sampling for the mitochondrial matRand combined data sets. The MS Excel file provides taxon sampling of the matR gene and GenBank accession numbers for matR alone and four-gene data sets. Entries in red denote the taxa newly sequenced for matR in this study. [file 1471-2148-7-217-S1.xls]

## Sheet: rosids-S1
Additional file 1
Species analyzed in this study. Species are arranged by familises and higher groups according to the APG (2003) system.
family	Species	Genbank Accession Number
		matR	voucher information	rbcL	atpB	18S
EUDICOTS
Buxaceae	Buxus sempervirens	AF197786		AF543712	AF092110	L54065
Buxaceae	Pachysandra procumbens	AF197784		AF093718	AF092111	AF094533
Didymelaceae	Didymeles perrieri	AF197811		AF061994	AF092119	AF094541
Sabiaceae	Sabia sp.	AF197780		L12662		L75840
	Sabia swinhoei				AF093395
Tetracentraceae	Tetracentron sinensis	AF197791		L12668	AF093422	U42814
Ranunculales
Berberidaceae	Mahonia bealei	AF197761		L75871	AF197611	AF293755
Eupteleaceae	Euptelea polyandra	AF197787			AF528850	L75831
	Euptelea pleiosperma			AY048174
Fumariaceae	Dicentra sp.	AF197796
Lardizabalaceae	Akebia quinata	AF197810
Lardizabalaceae	Sargentodoxa cuneata	AF197790		AF093731	AF093396	L75841
Ranunculaceae	Ranunculus sp.	AF197759
	Ranunculus macranthus			DQ069502	DQ069346
	Ranunculus taisanensis					D29780
Ranunculaceae	Xanthorhiza simplicissima	AF197760
Proteales
Nelumbonaceae	Nelumbo nucifera	AF197795		M77033
	Nelumbo lutea				AF528853	L75835
Platanaceae	Platanus occidentalis	AF197793		AF081073	AF528858	U42794
CORE EUDICOTS
Dilleniaceae	Dillenia indica	AF520095	KX Xu 1978 (GD)	L01903
	Dillenia retusa				AF095732
	Dillenia alata					U38314
Dilleniaceae	Tetracera asiatica	AF520094	CC Huang 1924 (SZ)	AJ235796	AJ235622	AJ235982
Gunnerales
Gunneraceae	Gunnera manicata	AF520163	ZD Chen 1948 (KMBG)	L11186		U43787
	Gunnera hamiltonii				AF093374
Caryophyllales
Amaranthaceae	Beta vulgaris	NC_002511
Amaranthaceae	Bassia scoparia	AF520130	?
Basellaceae	Basella alba L.	AF520150	ZD Chen & QF Wang 010 (KEN)
Nepenthaceae	Nepenthes mirabilis	AF520128	CC Huang 1930 (SZ)
	Nepenthes alata			L01936	AJ235542
	Nepenthes sp.					U42787
Portulacaceae	Alluaudia humbertii	AF520129	CC Huang 1919 (SZ)
Portulacaceae	Portulacaria afra	AF520131	CC Huang 1922 (SZ)
Tamaricaceae	Tamarix chinensis	AF520098	DY Zhang 362 (XJ)
	Tamarix pentandra			Z97650	AF209684	AF207033
Santalales
Santalaceae	Osyris wightiana	AF520155
	Osyris lanceolata			L11196	AF209641	L24409
Santalaceae	Thesium chinense	AF520102	ZD Chen 2065 (Changbai Mt.)
Saxifragales
Crassulaceae	Sedum sarmentosum	AF520100	ZD Chen 1303 (BBG)
	Sedum rubrotinctum			L01956		U42528
	Sedum nudum				AJ235600
Hamamelidaceae	Hamamelis japonica	AF520087
Paeoniaceae	Paeonia japonica	AF520101	ZD Chen 2094 (Changbai Mt.)
	Paeonia suffruticosa			AJ402982
	Paeonia mlokosewitschi				AJ235551
	Paeonia tenuifolia					AF274605
ASTERIDS
Cornales
Cornaceae	Alangium chinense	AF520122	ZD Chen 1563 (KMBG)	L11209		AF206843
	Alangium sp.				AJ235386
Hydrangeaceae	Deutzia amurensis	AF520126	ZD Chen 1297 (Changbai Mt.)
Ericales
Balsaminaceae	Impatiens auriculata	AF520117
	Impatiens repens			Z80197	AJ235503
	Impatiens walleriana					L49285
Clethraceae	Clethra alnifolia	AF520204		L12609		AF419793
	Clethra barbinervis				AF420966
Ebenaceae	Diospyros mollifolia	AF520202
	Diospyros kaki			Z80185	AJ235457
	Diospyros virginiana					U43295
Ericaceae	Empetrum nigrum	AF520113	ZD Chen 1416 (Changbai Mt.)
Ericaceae	Pieris formosa	AF520123	ZD Chen 2000109104 (XS)
Ericaceae	Vaccinum vitis-idaea	AF520124	CW Zhou (Changbai Mt.)
Myrsinaceae	Ardisia crenata	AF520206		L12599	AF209530	AJ235997
Pentaphylacaceae	Pentaphylax euryoides	AF520096		AF320785	AF419240	AF320783
Primulaceae	Primula sp.	AF520114				L49295
	Primula miyabeana			AF395003
	Primula sieboldii				AF213787
Sapotaceae	Eberhardtia aurata	AF520116
Sladeniaceae	Sladenia celastrifolia	AF520115		AF320784	AF420988	AF320782
Styracaceae	Styrax grandiflorus	AF520205		Z80189
	Styrax japonicus				AJ235615	L49296
Symplocaceae	Symplocos setchuensis	AF520111		AY725865
	Symplocos zizyphoides				AY725934
	Symplocos paniculata					U43297
Theaceae	Camellia sp.	AF520203
	Camellia albogigas			AF380033
	Camellia sinensis				AY725933	AB120309
EUASTERIDS I
Icacinaceae	Mappianthus iodoides	AF520167	CC Huang 1698 (GXBG)
Garryales
Eucommiaceae	Eucommia ulmoides	AF520125	ZD Chen20024 (BBG)	L01917	AJ235469	L54066
Gentianales
Apocynaceae	Vinca minor	AF520143	ZD Chen & QF Wang 012 (KEN)
Lamiales
Acanthaceae	Blepharis hildebrantii	AF520153
Bignoniaceae	Jacaranda mimosaefolia	AF520145	ZD Chen & QF Wang 106 (KEN)
Oleaceae	Jasminum abyssinicum	AF520152	ZD Chen & QF Wang 031 (KEN)
	Jasminum suavissimum			L01929		AJ236035
	Jasminum polyanthum				AJ235508
Solanales
Solanaceae	Solanum tuberosum	AJ003130
Solanaceae	Nicotiana tabacum	NC_006581
Solanaceae	Withania somnifera	AF520149		DQ353868	DQ368400	DQ438948
EUASTERIDS II
Asterales
Campanulaceae	Lobelia holstii	AF520151	ZD Chen & QF Wang 004 (KEN)
Apiales
Pittosporaceae	Pittosporum glabratum	AF520127	ZD Chen 20001065546 (XS)
	Pittosporum japonicum			L11202		L28142
	Pittosporum fairchildii				AJ235561
ROSIDS
Vitaceae	Cissus quadrangularis	AF520170	ZD Chen & QF Wang 013 (KEN)
Vitaceae	Leea indica	AF520165	YP Hong H008 (XSBN)
	Leea guineensis			AJ235783	AJ235520	AY674612
Vitaceae	Yua thomsoni	AF520169	ZD Chen & ZY Li (XS)
Crossosomatales
Staphyleaceae	Euscaphis japonica	AF520104	ZD Chen 1633 (XS)
Stachyuraceae	Stachyurus chinensis	AY121489	ZD Chen 1322 (BBG)
	Stachyurus praecox			AJ235794	AJ235609	AF207025
Staphyleaceae	Staphylea trifolia	AF520105		AY646111	AJ235611	AJ235978
Geraniales
Geraniaceae	Geranium wilfordii	AY121488
	Geranium ocellatum			L14698
	Geranium cinereum				AF093373
	Geranium sp.					U42541
Melianthaceae	Melianthus major	new		AJ403027	AJ235532
Myrtales
Combretaceae	Quisqualis indica	AF520133		L01948	AJ235576	AF207004
Crypteroniaceae	Crypteronia paniculata	AF520119	YP Hong 99203 (YN)
Lythraceae	Duabanga grandiflora	AF520142
Lythraceae	Lythrum salicaria	AF520110		AF421496	AF209621	AF206955
Myrtaceae	Myrtus communis	new
Onagraceae	Epilobium hirsutum	AF520108
	Epilobium rigidum			AF495763
	Epilobium angustifolium				AF209582	AF206907
Onagraceae	Oenothera berteriana	M63034
EUROSIDS I
Huaceae	Afrostyrax sp.	AY121495	M Cheek 5007 (K)	AJ235771	AJ235385	AF206840
Huaceae	Hua gabonii	AY121490	Wieringa 3177 (WAG)	AY935726	AY935830	AY929345
Zygophyllaceae	Tribulus terrestris	AF520097	ZD Chen 1248 (BBG)
Celastrales
Celastraceae	Celastrus orbiculatus	AY121493		AY788194	AJ235429	AY788162
Celastraceae	Euonymus bungeanus	AY121492
Celastraceae	Stackhousia minima	AY121497	BPJ Molloy s.n. CHR	AJ235795	AJ235610	AF207026
Celastraceae	Tripterococcus brunonis	AY121496	MW Chase 2193 (K)	AJ403012	AY935847	AY929363
Parnassiaceae	Parnassia palustris	AY121491	CW Zhou 1288 (Changbai Mt.)	AY935731	AJ235552	AY929353
Cucurbitales
Begoniaceae	Begonia laciniata	AY121500
	Begonia glabra			AF008962
	Begonia oxyloba				AY968426	AY968392
Coriariaceae	Coriaria nepalensis	AY121501	?	AY968522	AY968429	AY968394
Corynocarpaceae	Corynocarpus laevigatus	AY121499	MW Chase (NCU)	AF148994	AJ235446	AF206892
Cucurbitaceae	Luffa cylindrica	AF520173
Cucurbitaceae	Hemsleya lijiangensis	AF520174
Tetramelaceae	Tetrameles nudiflora	AF520172	QJ Li 1302 (XSBN)	AF206828	AF209689	U41502
Fabales
Fabaceae	Albizia schimperiana	AF520168	ZD Chen & QF Wang 105 (KEN)
	Albizia saman			Z70149
	Albizia julibrissin				AF209524	U42536
Fabaceae	Glycine soja	AF520177	ZD Chen 1317 (Changbai Mt.)
	Glycine max			NC_007942	NC_007942	X02623
Fabaceae	Medicago sativa	new
Fabaceae	Vicia faba	M30176
Fabaceae	Zenia insignis	AF520161	AM Lu 2090 (YN)
Polygalaceae	Polygala cruciata	new		L01945	AJ235568
	Polygala pauciflora					U42797
Polygalaceae	Xanthophyllum hainanense	AF520178	YP Hong 99360 (HN)
Fagales
Betulaceae	Alnus henryi	AF520062	MW Chase 6127 (K)
	Alnus sinuata			AY263926	AY147101	AY263900
Betulaceae	Betula albo-sinensis	AF520063	ZD Chen et al. 961268 (XS)
	Betula platyphylla			AY263927	AY147102	AY147107
Betulaceae	Corylus avellana	AF520067		AY263929	AY263944	AY263895
Betulaceae	Ostrya carpinifolia	AF520064
	Ostrya virginiana			X56620	AY263946	AY263896
Fagaceae	Castanea seguinii	AF520078		AY263937	AY263956	AY263902
Fagaceae	Fagus engleriana	AF520082	ZD Chen & XT Ma 961233 (HB)
	Fagus grandifolia			AY935745	AY935855	AF206910
Fagaceae	Quercus engleriana	AF520079	ZD Chen & XT Ma 961079 (HB)
Fagaceae	Trigonobalanus verticillatus	AF520080
Juglandaceae	Engelhardia fenzelii	AF520072		AY147095	AY263951	AY263894
Juglandaceae	Juglans mandshurica	AF520073		AY263932	AY263952	AY263901
Juglandaceae	Oreomunnea mexicana	AF520083
Juglandaceae	Platycarya strobilacea	AF520074		AY263933	AY263953	AY263893
Juglandaceae	Pterocarya hupehensis	AF520075
Myricaceae	Morella cerifera	new		L01934	AJ235537	AF206967
Nothofagaceae	Nothofagus antarctica	AF520085
Rhoipteleaceae	Rhoiptelea chiliantha	AF520077
Ticodendraceae	Ticodendron incognitum	AF520068
Malpighiales
Balanopaceae	Balanops vieillardii	AF520180	MW Chase 1816 (K)	AF089760	AF209534	AF206860
Caryocaraceae	Caryocar glabrum	AF520181	Mori 22997 (NY)
Chrysobalanaceae	Chrysobalanus icaco	new		L11178	AF209562	U42519
Chrysobalanceae	Couepia robusta	AF520182	Ducke Res 2_303 ex Prance (BRI)
Clusiaceae	Clusia rosea	new
	Clusia gundlachii			Z75673	AY788209	AY674584
Clusiaceae	Mesua ferrea	AF520183	YP Hong 99130 (HN)
	Mesua sp.			AF206794	AF209627	AF206962
Elatinaceae	Elatine hexandra	new
Flacourtiaceae	Flacourtia ramontchii	AF520186
	Flacourtia jangomas			AF206768	AF209588	AF206912
Hypericaceae	Hypericum perforatum	new		AF206779	AF209602	AF206934
Linaceae	Reinwardtia indica	AF520164	CC Huang 1938 (SZ)	L13188	AJ235577	AF207005
Malpighiaceae	Malpighia glauca	AF520187	YP Hong 99217 (HN)	AJ247619
	Malpighia coccigera				AJ235527	L24046
Ochnaceae	Ochna integerrima	AF520166	KX Xu 1977 (GD)
	Ochna serrulata			Z75273
	Ochna multiflora				AJ235546	AF206974
Passifloraceae	Passiflora edulis	AF520188
	Passiflora quadrangularis			L01940
	Passiflora coccinea				AJ235553
	Passiflora standleyi					AF206981
Phyllanthaceae	Bischofia javanica	AF520184	CC Huang 9812186 (HN)	AY663571	AY788205	AY674578
Phyllanthaceae	Drypetes perreticulata	AF520185	YP Hong 99310 (HN)
Rhizophoraceae	Bruguiera gymnorhiza	new		AF127693	AF209547	AF206875
Rhizophoraceae	Carallia brachiata	AF520189	YP Hong 99413 (HN)
Salicaceae	Salix raddeana	AF520191
	Salix fragilis			AJ418841
	Salix reticulata				AJ235590	AF207011
Violaceae	Viola acuminata	AF520192	ZD Chen 2036 (Changbai Mt.)
Oxalidales
Cephalotaceae	Cephalotus follicularis	AF520193		L01894	AY788265	U42516
Connaraceae	Agelaea trinervis	AF520195	MW Chase 1220 (K)
Connaraceae	Rourea minor	AF520194	MW Chase 1221 (K)
Oxalidaceae	Oxalis corymbosa	AF520198
	Oxalis dillenii			L01938	AF209642	AF206978
Elaeocarpaceae	Elaeocarpus apiculatus	AF520197	YP Hong 99416 (HN)
	Elaeocarpus grandis			U06842
	Elaeocarpus reticulatus				AY935854
	Elaeocarpus sphaericus					AF206906
Cunoniaceae	Schizomeria serrata	AF520196	MW Chase 1223(K)
Rosales
Barbeyaceae	Barbeya oleoides	AF520199	Collenette 1/93 (K)	AJ225788	AF209535	AF206862
Celtidaceae	Celtis bungeana	AF520086
	Celtis philippensis			AY263941	AY263961	AY263899
Moraceae	Maclura tricuspidata	AF520093	ZD Chen 20021 (BBG)
Rhamnaceae	Paliurus hemsleyanus	AF520200	ZD Chen & ZY Li 383 (XS)
Rhamnaceae	Hovenia acerba	AF520156
Rosaceae	Taihangia rupestris	AF520201	ZD Chen & ZY Li 386 (XS)
Rosaceae	Exochorda racemosa	AF520159	ZD Chen 1940 (BBG)
Rosaceae	Prinsepia uniflora	AF520088
Ulmaceae	Hemiptelea davidii	AF520160	ZD Chen 1941 (BBG)
Ulmaceae	Zelkova serrata	AF520089		AF206835	AF209699	U42819
Urticaceae	Debregeasia salicifolia	AF520090	YP Hong 99318 (HN)
Urticaceae	Cecropia peltata	AF520157	CC Huang 1916 (SZ)
EUROSIDS II
Tapisciaceae	Tapiscia sinensis	AF520103		AF206825	AF209685	AF207034
Brassicales
Akaniaceae	Bretschneidera sinensis	AF520118
Bataceae	Batis maritima	new		L22438	AF209538	U42504
Brassicaceae	Arabidopsis thaliana	X98300
Brassicaceae	Brassica napus	AP006444
Brassicaceae	Capsella bursa-pastoris	AF520121	ZD Chen 1570 (BBG)
Caricaceae	Carica papaya	AF520141		M95671	AF035901	U42514
Capparaceae	Capparis membranifolia	AF520146
Tropaeolaceae	Tropaeolum peltophorum	new
	Tropaeolum majus			L14706		L28750
	Tropaeolum tricolor				AF035917
Malvales
Bixaceae	Bixa orellana	AF520136		AF022128	AF035897	AF206868
Dipterocarpaceae	Hopea hainanensis	AF520138
Dipterocarpaceae	Vatica mangachampei	AF520132	CC Huang 1925 (SZ)
Malvaceae	Burretiodendron hsienmu	AF520158	CC Huang 1926 (SZ)
Malvaceae	Sida cordata	AF520139	CC Huang 1929 (SZ)
Malvaceae	Tilia mandshurica	AF520107
	Tilia americana			AF022127		AF207042
	Tilia platyphyllos				AJ233113
Thymeleaceae	Aquilaria sinensis	AF520171	KX Xu 1975 (SZ)
Sapindales
Burseraceae	Bursera sp.	new
	Bursera inaguensis			L01890	AF035899	AF206877
Burseraceae	Canarium pimela	AF520140
Meliaceae	Aglaia odorata	AF520147	CC Huang 1939 (SZ)
Rutaceae	Citrus limon	new
	Citrus paradisi			AJ238407	AJ238408
	Citrus aurantium					U38312
Rutaceae	Skimmia japonica	AF520162	DY Hong & ZD Chen 9811043
Rutaceae	Ptelea trifoliata	AF520109	ZD Chen 1693 (BBG)
Sapindaceae	Acer mono	AF520112
	Acer saccharum			L13181	AF035893
	Acer rubrum					U42494
Sapindaceae	Koelreuteria bipinnata	AF520120
	Koelreuteria paniculata			U39283	AJ235513	U38313
Simaroubaceae	Picrasma quassioides	AF520154	ZD Chen 1944 (BBG)
Simaroubaceae	Ailanthus altissima	AF520106		AY128247	AF035895	AF206842
Simaroubaceae	Brucea javanica	AF520135
UNCERTAIN
Dipentodontaceae	Dipentodon sinicus	AY121494
